# Supplementary material for: The influence of body size and net diversification rate on molecular evolution during the radiation of animal phyla
Source: BMC Evol Biol. 2007 Jun 26;7:95. doi: 10.1186/1471-2148-7-95 (PMC1929056; doi:10.1186/1471-2148-7-95)
Supplement: Additional file 5 — Branch length estimates and body size values (in mm3). Body size values are taken from Orme et al. [43]. [file 1471-2148-7-95-S5.xls]

## Sheet: 18S
18S
Biovolume					Branch length estimation
Big biovolume (BB)		Small Biovolume (SB)		log2(BB/SB)	No partition
Taxon	BB	Taxon	SB		BL_BB	BL_SB	log2(BL_BB/BL_SB)
Acoela	0.021	Orthonectida	0.00013	7.33573	0.478705	0.182922	1.38791
Turbellaria	13.2	Trematoda	0.125	6.72247	0.070195	0.054704	0.359722
Cestoda	11.213	Monogenea	0.082	7.09533	0.056471	0.119218	-1.07802
Urochordata	4500	Cephalochordata	231	4.28396	0.05883	0.078786	-0.421387
Chondrichthyes	53000000	Petromyzontidae	984467	5.75051	0.015669	0.057659	-1.87963
Serpentes	112500	Lepidosauria	5500	4.35435	0.007803	0.002096	1.89639
Echinoidea	193365	Holothuroidea	16352	3.56379	0.01632	0.125442	-2.94231
Asteroidea	171806	Ophiuroidea	6283.2	4.77314	0.018121	0.022325	-0.300998
Enteropneusta	1557	Pterobranchia	6.6	7.88209	0.031947	0.101861	-1.67285
Priapulida	6353	Kinorhyncha	0.0011	22.4615	0.035665	0.103706	-1.53992
Nematomorpha	83.3	Nematoda	0.0025	15.0241	0.052933	0.093833	-0.825928
Onychophora	850.5	Tardigrada	0.0026	18.3194	0.107591	0.13643	-0.342604
Araneae	88.2	Acari	20.1	2.13358	0.082206	0.049686	0.726404
Orthoptera	480	Hemiptera	42.5	3.4975	0.003277	0.085703	-4.7089
Hymenoptera	50	Coleoptera	44.3	0.174621	0.003401	0.015371	-2.17618
Lepidoptera	162	Diptera	9.4	4.10719	0.072652	0.43166	-2.57082
Copepoda	0.069	Ostracoda	0.016	2.10852	0.101071	0.097157	0.0569793
Eucarida	16896	Peracarida	32	9.04439	0.021166	0.098833	-2.22324
Brachiopoda	5175	Phoroniformea	580	3.15743	0.028473	0.029081	-0.0304824
Acanthocephala	8.4	Rotifera	0.0032	11.3581	0.271401	0.06367	2.09174
Aplacophora	156	Caudofoveata	54.7	1.51193	0.280254	0.096151	1.54336
Bivalvia	2715	Polyplacophora	858	1.6619	0.024127	0.030678	-0.346556
Cephalopoda	73332	Scaphopoda	4.86	13.8812	0.211129	0.05249	2.00801
Opisthobranchia	221	Pulmonata	90.3	1.29125	0.224345	0.019575	3.51863
Polychaeta	480	Oligochaeta	18.55	4.69354	0.083427	0.025671	1.70037

## Sheet: 28S
28S
Biovolume					Branch length estimation
Big biovolume (BB)		Small Biovolume (SB)		log2(BB/SB)	No partition
Taxon	BB	Taxon	SB		BL_BB	BL_SB	log2(BL_BB/BL_SB)
Turbellaria	13.2	Trematoda	0.125	6.72247	0.368746	0.058875	2.6469
Cestoda	11.213	Monogenea	0.082	7.09533	0.052661	0.260521	-2.30659
Urochordata	4500	Cephalochordata	231	4.28396	0.066424	0.034313	0.952949
Chondrichthyes	53000000	Petromyzontidae	984467	5.75051	0.033996	0.039281	-0.208467
Echinoidea	193365	Holothuroidea	16352	3.56379	0.055674	0.086171	-0.630199
Asteroidea	171806	Ophiuroidea	6283.2	4.77314	0.086512	0.098147	-0.182044
Enteropneusta	1557	Pterobranchia	6.6	7.88209	0.045286	0.124932	-1.46401
Priapulida	6353	Kinorhyncha	0.0011	22.4615	0.024386	0.173775	-2.8331
Nematomorpha	83.3	Nematoda	0.0025	15.0241	0.099514	0.155569	-0.644583
Onychophora	850.5	Tardigrada	0.0026	18.3194	0.26032	0.144705	0.847171
Araneae	88.2	Acari	20.1	2.13358	0.065416	0.047692	0.455896
Orthoptera	480	Hemiptera	42.5	3.4975	0.012957	0.058667	-2.17882
Hymenoptera	50	Coleoptera	44.3	0.174621	0.020633	0.037874	-0.876254
Lepidoptera	162	Diptera	9.4	4.10719	0.088963	0.336282	-1.91839
Copepoda	0.069	Ostracoda	0.016	2.10852	0.143526	0.1204	0.253477
Eucarida	16896	Peracarida	32	9.04439	0.041374	0.215378	-2.38007
Brachiopoda	5175	Phoroniformea	580	3.15743	0.029595	0.020394	0.537209
Acanthocephala	8.4	Rotifera	0.0032	11.3581	0.17034	0.290166	-0.768461
Aplacophora	156	Caudofoveata	54.7	1.51193	0.028778	0.050442	-0.809659
Bivalvia	2715	Polyplacophora	858	1.6619	0.025485	0.066867	-1.39165
Cephalopoda	73332	Scaphopoda	4.86	13.8812	0.105348	0.027393	1.94328
Opisthobranchia	221	Pulmonata	90.3	1.29125	0.010821	0.004251	1.34796
Polychaeta	480	Oligochaeta	18.55	4.69354	0.085984	0.049299	0.80251

## Sheet: ef1a
ef1a
Biovolume					Branch length estimation
Big biovolume (BB)		Small Biovolume (SB)		log2(BB/SB)	No partition			Codon position partitions
Taxon	BB	Taxon	SB		BL_BB	BL_SB	log2(BL_BB/BL_SB)	BL_BB	BL_SB	log2(BL_BB/BL_SB)
Turbellaria	13.2	Trematoda	0.125	6.72247	0.370271	0.736342	-0.991794	0.066881	0.101392	-0.600275
Cestoda	11.213	Monogenea	0.082	7.09533	0.621566	0.756748	-0.283905	0.104707	0.103893	0.0112594
Onychophora	850.5	Tardigrada	0.0026	18.3194	0.762814	0.628028	0.280502	0.109238	0.10426	0.067289
Araneae	88.2	Acari	20.1	2.13358	0.447595	0.513608	-0.198474	0.074834	0.089443	-0.257275
Orthoptera	480	Hemiptera	42.5	3.4975	0.930089	0.261445	1.83086	0.136671	0.04748	1.52532
Hymenoptera	50	Coleoptera	44.3	0.174621	0.317976	0.32173	-0.0169326	0.055493	0.059898	-0.110202
Lepidoptera	162	Diptera	9.4	4.10719	0.245909	0.382181	-0.636132	0.059141	0.056994	0.0533486
Copepoda	0.069	Ostracoda	0.016	2.10852	0.537714	0.503708	0.0942514	0.088296	0.10098	-0.19365
Eucarida	16896	Peracarida	32	9.04439	0.3854	0.509378	-0.40238	0.082642	0.075635	0.127821
Bivalvia	2715	Polyplacophora	858	1.6619	0.552608	0.697842	-0.336644	0.077707	0.102207	-0.395378
Polychaeta	480	Oligochaeta	18.55	4.69354	0.490904	0.428816	0.195082	0.074514	0.078164	-0.0689928
Petromyzontidae	984467	Urochordata	4500	7.77327	0.390007	0.445907	-0.193243	0.075267	0.07981	-0.0845521
Echinoidea	193365	Asteroidea	171806	0.170546	0.722998	0.54365	0.411314	0.101038	0.083797	0.269927
Priapulida	6353	Nematoda	0.0025	21.2771	0.33784	1.1877	-1.81376	0.072215	0.16244	-1.16954

## Sheet: COI
COI
Biovolume					Branch length estimation
Big biovolume (BB)		Small Biovolume (SB)		log2(BB/SB)	No partition			Codon position partitions
Taxon	BB	Taxon	SB		BL_BB	BL_SB	log2(BL_BB/BL_SB)	BL_BB	BL_SB	log2(BL_BB/BL_SB)
Turbellaria	13.2	Trematoda	0.125	6.72247	1.74064	8.12044	-2.22194	0.265345	0.149043	0.832141
Cestoda	11.213	Monogenea	0.082	7.09533	2.05871	1.48743	0.468917	0.111975	0.146943	-0.39208
Urochordata	4500	Cephalochordata	231	4.28396	2.18324	0.626995	1.79994	0.169326	0.089284	0.92333
Chondrichthyes	53000000	Petromyzontidae	984467	5.75051	0.405584	0.43299	-0.094333	0.048438	0.067675	-0.482484
Serpentes	112500	Lepidosauria	5500	4.35435	0.484469	0.483917	0.00164473	0.057291	0.060331	-0.074591
Echinoidea	193365	Holothuroidea	16352	3.56379	0.574291	0.499765	0.200532	0.0739	0.055218	0.420436
Asteroidea	171806	Ophiuroidea	6283.2	4.77314	0.600313	0.969271	-0.691185	0.064193	0.107254	-0.740544
Araneae	88.2	Acari	20.1	2.13358	0.466183	0.565004	-0.277365	0.062527	0.073171	-0.226793
Orthoptera	480	Hemiptera	42.5	3.4975	0.616056	0.495134	0.315242	0.074321	0.061846	0.26509
Hymenoptera	50	Coleoptera	44.3	0.174621	0.839968	0.442916	0.923301	0.097823	0.050317	0.959128
Lepidoptera	162	Diptera	9.4	4.10719	0.376723	0.544263	-0.5308	0.056516	0.071082	-0.330825
Copepoda	0.069	Ostracoda	0.016	2.10852	1.27505	1.34928	-0.0816393	0.126214	0.133646	-0.0825447
Eucarida	16896	Peracarida	32	9.04439	0.548351	0.526269	0.0592992	0.067303	0.075447	-0.164793
Brachiopoda	5175	Phoroniformea	580	3.15743	1.26223	0.511378	1.30351	0.125255	0.057908	1.11303
Acanthocephala	8.4	Rotifera	0.0032	11.3581	3.78321	0.667703	2.50233	0.237765	0.084213	1.49742
Aplacophora	156	Caudofoveata	54.7	1.51193	0.886513	0.939992	-0.0845067	0.098652	0.138437	-0.488809
Bivalvia	2715	Polyplacophora	858	1.6619	3.48381	0.645602	2.43195	0.262706	0.06516	2.01139
Cephalopoda	73332	Scaphopoda	4.86	13.8812	0.600167	0.554772	0.113469	0.078795	0.071056	0.149148
Opisthobranchia	221	Pulmonata	90.3	1.29125	0.520481	0.543471	-0.0623576	0.06205	0.071537	-0.205258
Polychaeta	480	Oligochaeta	18.55	4.69354	0.507302	0.825679	-0.702736	0.071377	0.098615	-0.466348

## Sheet: COII
COII
Biovolume					Branch length estimation
Big biovolume (BB)		Small Biovolume (SB)		log2(BB/SB)	No partition			Codon position partitions
Taxon	BB	Taxon	SB		BL_BB	BL_SB	log2(BL_BB/BL_SB)	BL_BB	BL_SB	log2(BL_BB/BL_SB)
Urochordata	4500	Cephalochordata	231	4.28396	2.91777	0.207011	3.81709	0.799567	0.194174	2.04187
Chondrichthyes	53000000	Petromyzontidae	984467	5.75051	0.185178	0.331899	-0.841832	0.117433	0.189766	-0.692384
Serpentes	112500	Lepidosauria	5500	4.35435	0.734262	0.284308	1.36884	0.323936	0.146412	1.14568
Echinoidea	193365	Holothuroidea	16352	3.56379	0.225491	0.264014	-0.227545	0.137654	0.14388	-0.0638195
Asteroidea	171806	Ophiuroidea	6283.2	4.77314	0.191116	1.03407	-2.43581	0.112516	0.417259	-1.89081
Araneae	88.2	Acari	20.1	2.13358	0.471208	0.442703	0.0900249	0.222459	0.216074	0.042014
Orthoptera	480	Hemiptera	42.5	3.4975	0.467126	0.33167	0.494063	0.24221	0.175933	0.461232
Hymenoptera	50	Coleoptera	44.3	0.174621	0.813788	0.159162	2.35416	0.36714	0.10322	1.83061
Lepidoptera	162	Diptera	9.4	4.10719	0.201181	0.249292	-0.309343	0.126254	0.154882	-0.29484
Copepoda	0.069	Ostracoda	0.016	2.10852	1.23573	1.09947	0.168557	0.449495	0.407749	0.140624
Eucarida	16896	Peracarida	32	9.04439	0.269863	0.607167	-1.16987	0.174662	0.29858	-0.773552
Brachiopoda	5175	Phoroniformea	580	3.15743	0.890004	0.237701	1.90466	0.358249	0.158668	1.17495
Bivalvia	2715	Polyplacophora	858	1.6619	2.19878	0.278685	2.97999	0.692565	0.122019	2.50484
Cephalopoda	73332	Scaphopoda	4.86	13.8812	0.359117	0.360009	-0.00357902	0.20862	0.179794	0.214533
Opisthobranchia	221	Pulmonata	90.3	1.29125	0.300615	0.448447	-0.57702	0.142463	0.247481	-0.79673
Polychaeta	480	Oligochaeta	18.55	4.69354	0.312884	0.33886	-0.115061	0.183074	0.168734	0.117676
Cestoda	11.213	Trematoda	0.125	6.4871	0.473352	1.50211	-1.666	0.269726	0.370314	-0.457255

## Sheet: COIII
COIII
Biovolume					Branch length estimation
Big biovolume (BB)		Small Biovolume (SB)		log2(BB/SB)	No partition			Codon position partitions
Taxon	BB	Taxon	SB		BL_BB	BL_SB	log2(BL_BB/BL_SB)	BL_BB	BL_SB	log2(BL_BB/BL_SB)
Urochordata	4500	Cephalochordata	231	4.28396	1.26485	0.183307	2.78663	0.363446	0.08072	2.17074
Chondrichthyes	53000000	Petromyzontidae	984467	5.75051	0.165394	0.12668	0.384718	0.072344	0.050852	0.508569
Serpentes	112500	Lepidosauria	5500	4.35435	0.363977	0.17289	1.07399	0.151736	0.073835	1.03919
Echinoidea	193365	Holothuroidea	16352	3.56379	0.221574	0.071148	1.63889	0.111382	0.021113	2.39931
Asteroidea	171806	Ophiuroidea	6283.2	4.77314	0.24819	0.433695	-0.805236	0.112921	0.174075	-0.624395
Araneae	88.2	Acari	20.1	2.13358	0.275649	0.279729	-0.0211975	0.108828	0.110319	-0.0196315
Orthoptera	480	Hemiptera	42.5	3.4975	0.100951	0.267626	-1.40656	0.057172	0.101551	-0.828824
Hymenoptera	50	Coleoptera	44.3	0.174621	1.00588	0.061497	4.0318	0.296583	0.038383	2.9499
Lepidoptera	162	Diptera	9.4	4.10719	0.215248	0.169835	0.341866	0.091027	0.070946	0.359573
Copepoda	0.069	Ostracoda	0.016	2.10852	0.72743	1.30996	-0.848646	0.167719	0.322836	-0.944755
Eucarida	16896	Peracarida	32	9.04439	0.216714	0.321167	-0.567531	0.063123	0.128975	-1.03085
Brachiopoda	5175	Phoroniformea	580	3.15743	0.654041	0.255428	1.35646	0.192877	0.087427	1.14153
Bivalvia	2715	Polyplacophora	858	1.6619	1.55275	0.241363	2.68555	0.423832	0.098121	2.11086
Cephalopoda	73332	Scaphopoda	4.86	13.8812	0.088061	0.273001	-1.63233	0.049377	0.103715	-1.07071
Opisthobranchia	221	Pulmonata	90.3	1.29125	0.230874	0.287578	-0.316848	0.103577	0.111885	-0.111313
Polychaeta	480	Oligochaeta	18.55	4.69354	0.164675	0.194679	-0.241476	0.077587	0.076722	0.0161746
Cestoda	11.213	Trematoda	0.125	6.4871	3.94668	2.12844	0.890839	0.493716	0.267826	0.882385

## Sheet: cytB
cytB
Biovolume					Branch length estimation
Big biovolume (BB)		Small Biovolume (SB)		log2(BB/SB)	No partition			Codon position partitions
Taxon	BB	Taxon	SB		BL_BB	BL_SB	log2(BL_BB/BL_SB)	BL_BB	BL_SB	log2(BL_BB/BL_SB)
Urochordata	4500	Cephalochordata	231	4.28396	2.1669	0.378565	2.51702	0.405352	0.104339	1.9579
Chondrichthyes	53000000	Petromyzontidae	984467	5.75051	0.322738	0.544261	-0.753935	0.08888	0.141788	-0.673805
Serpentes	112500	Lepidosauria	5500	4.35435	0.595974	0.259113	1.20167	0.152083	0.094323	0.689177
Echinoidea	193365	Holothuroidea	16352	3.56379	0.65533	0.346365	0.919928	0.15726	0.094524	0.734399
Asteroidea	171806	Ophiuroidea	6283.2	4.77314	0.323374	0.517393	-0.678057	0.100516	0.141252	-0.490846
Araneae	88.2	Acari	20.1	2.13358	0.850741	0.529068	0.685267	0.201601	0.118148	0.770908
Orthoptera	480	Hemiptera	42.5	3.4975	0.283758	0.332473	-0.228576	0.090466	0.101726	-0.169241
Hymenoptera	50	Coleoptera	44.3	0.174621	0.847658	0.31229	1.4406	0.190861	0.095894	0.99301
Lepidoptera	162	Diptera	9.4	4.10719	0.223776	0.376091	-0.749027	0.086149	0.096015	-0.156426
Copepoda	0.069	Ostracoda	0.016	2.10852	1.18885	0.630828	0.914249	0.263774	0.164041	0.685246
Eucarida	16896	Peracarida	32	9.04439	0.39918	1.22321	-1.61555	0.103503	0.281196	-1.4419
Brachiopoda	5175	Phoroniformea	580	3.15743	1.36295	0.585365	1.21933	0.250048	0.170542	0.552078
Bivalvia	2715	Polyplacophora	858	1.6619	1.48907	0.420048	1.82579	0.266742	0.113909	1.22756
Cephalopoda	73332	Scaphopoda	4.86	13.8812	0.455781	0.550437	-0.272237	0.119896	0.138537	-0.208488
Opisthobranchia	221	Pulmonata	90.3	1.29125	0.305142	0.594781	-0.962878	0.12457	0.133456	-0.0994075
Polychaeta	480	Oligochaeta	18.55	4.69354	0.425221	0.610727	-0.522315	0.117871	0.144626	-0.295118

## Sheet: NADH1
NADH1
Biovolume					Branch length estimation
Big biovolume (BB)		Small Biovolume (SB)		log2(BB/SB)	No partition			Codon position partitions
Taxon	BB	Taxon	SB		BL_BB	BL_SB	log2(BL_BB/BL_SB)	BL_BB	BL_SB	log2(BL_BB/BL_SB)
Urochordata	4500	Cephalochordata	231	4.28396	2.10866	0.231192	3.18917	0.436795	0.05816	2.90886
Chondrichthyes	53000000	Petromyzontidae	984467	5.75051	0.209178	0.261953	-0.324577	0.068266	0.103533	-0.600852
Serpentes	112500	Lepidosauria	5500	4.35435	0.259957	0.128617	1.01519	0.094571	0.035109	1.42956
Echinoidea	193365	Holothuroidea	16352	3.56379	0.210889	0.310415	-0.557714	0.07409	0.084101	-0.182844
Asteroidea	171806	Ophiuroidea	6283.2	4.77314	0.714128	0.487733	0.550091	0.192487	0.158242	0.282628
Araneae	88.2	Acari	20.1	2.13358	0.212351	0.289077	-0.445003	0.081855	0.079091	0.049557
Orthoptera	480	Hemiptera	42.5	3.4975	0.230471	0.302964	-0.394561	0.064979	0.114718	-0.820046
Hymenoptera	50	Coleoptera	44.3	0.174621	1.10679	0.264526	2.06489	0.26818	0.066014	2.02236
Lepidoptera	162	Diptera	9.4	4.10719	0.288206	0.155278	0.892247	0.110355	0.048468	1.18705
Copepoda	0.069	Ostracoda	0.016	2.10852	0.548394	0.555991	-0.0198487	0.145896	0.146308	-0.00406833
Eucarida	16896	Peracarida	32	9.04439	0.222879	0.564514	-1.34075	0.079754	0.155259	-0.961048
Brachiopoda	5175	Phoroniformea	580	3.15743	0.696223	0.233266	1.57757	0.177991	0.082205	1.11451
Bivalvia	2715	Polyplacophora	858	1.6619	0.873696	0.318519	1.45575	0.21823	0.114737	0.927519
Cephalopoda	73332	Scaphopoda	4.86	13.8812	0.251493	0.459924	-0.870877	0.087209	0.147058	-0.753836
Opisthobranchia	221	Pulmonata	90.3	1.29125	0.28479	0.371171	-0.382186	0.091272	0.120274	-0.398081
Polychaeta	480	Oligochaeta	18.55	4.69354	0.315729	0.348498	-0.142464	0.103708	0.106277	-0.0353022
Cestoda	11.213	Trematoda	0.125	6.4871	0.627835	0.279315	1.16849	0.133251	0.119085	0.162155

## Sheet: NADH4
NADH4
Biovolume					Branch length estimation
Big biovolume (BB)		Small Biovolume (SB)		log2(BB/SB)	No partition			Codon position partitions
Taxon	BB	Taxon	SB		BL_BB	BL_SB	log2(BL_BB/BL_SB)	BL_BB	BL_SB	log2(BL_BB/BL_SB)
Urochordata	4500	Cephalochordata	231	4.28396	1.436	0.203294	2.82041	0.543516	0.060675	3.16315
Chondrichthyes	53000000	Petromyzontidae	984467	5.75051	0.183101	0.273375	-0.578242	0.105728	0.147694	-0.482254
Serpentes	112500	Lepidosauria	5500	4.35435	0.24832	0.299128	-0.268562	0.141884	0.154837	-0.126038
Echinoidea	193365	Holothuroidea	16352	3.56379	0.19938	0.146497	0.44465	0.101914	0.092831	0.134674
Asteroidea	171806	Ophiuroidea	6283.2	4.77314	0.303181	0.390605	-0.365531	0.153954	0.197024	-0.355872
Araneae	88.2	Acari	20.1	2.13358	0.376624	0.424246	-0.171776	0.175588	0.200063	-0.18826
Orthoptera	480	Hemiptera	42.5	3.4975	0.1888	0.319763	-0.760144	0.088026	0.166836	-0.922429
Hymenoptera	50	Coleoptera	44.3	0.174621	0.846776	0.180868	2.22704	0.312392	0.091715	1.76813
Lepidoptera	162	Diptera	9.4	4.10719	0.16609	0.097906	0.762496	0.098188	0.053611	0.873018
Copepoda	0.069	Ostracoda	0.016	2.10852	0.907882	0.38214	1.2484	0.345283	0.167809	1.04096
Eucarida	16896	Peracarida	32	9.04439	0.162538	0.329983	-1.02161	0.084341	0.183224	-1.1193
Brachiopoda	5175	Phoroniformea	580	3.15743	0.503843	0.35114	0.520928	0.19779	0.184896	0.0972555
Bivalvia	2715	Polyplacophora	858	1.6619	0.577681	0.357063	0.694094	0.269437	0.177348	0.603365
Cephalopoda	73332	Scaphopoda	4.86	13.8812	0.277994	0.74688	-1.42582	0.123276	0.332941	-1.43337
Opisthobranchia	221	Pulmonata	90.3	1.29125	0.235459	0.431186	-0.872834	0.121174	0.210277	-0.795211
Polychaeta	480	Oligochaeta	18.55	4.69354	0.258842	0.322661	-0.317947	0.162607	0.150569	0.110965
Cestoda	11.213	Trematoda	0.125	6.4871	0.30305	0.692628	-1.19252	0.15643	0.227966	-0.543301

## Sheet: C100
C100
Biovolume					Branch length estimation
Big biovolume (BB)		Small Biovolume (SB)		log2(BB/SB)	No partition			Codon position partitions
Taxon	BB	Taxon	SB		BL_BB	BL_SB	log2(BL_BB/BL_SB)	BL_BB	BL_SB	log2(BL_BB/BL_SB)
Turbellaria	13.2	Trematoda	0.125	6.72247	0.934041	4.55201	-2.28495	0.157632	0.271167	-0.782621
Cestoda	11.213	Monogenea	0.082	7.09533	1.13328	1.00168	0.178075	0.141581	0.157208	-0.151047
Urochordata	4500	Cephalochordata	231	4.28396	2.1364	0.329855	2.69528	0.399106	0.107865	1.88755
Chondrichthyes	53000000	Petromyzontidae	984467	5.75051	0.264581	0.352704	-0.414748	0.085672	0.113235	-0.402424
Serpentes	112500	Lepidosauria	5500	4.35435	0.513942	0.306247	0.74691	0.143496	0.092278	0.636952
Echinoidea	193365	Holothuroidea	16352	3.56379	0.373558	0.284699	0.391895	0.112449	0.083858	0.42325
Asteroidea	171806	Ophiuroidea	6283.2	4.77314	0.387789	0.703723	-0.859736	0.112319	0.185692	-0.72531
Araneae	88.2	Acari	20.1	2.13358	0.485624	0.489125	-0.0103635	0.135996	0.126907	0.0997926
Orthoptera	480	Hemiptera	42.5	3.4975	0.365011	0.376984	-0.0465634	0.106694	0.113349	-0.0872926
Hymenoptera	50	Coleoptera	44.3	0.174621	0.95251	0.257072	1.88956	0.228878	0.074747	1.61449
Lepidoptera	162	Diptera	9.4	4.10719	0.241377	0.288139	-0.255477	0.090698	0.087966	0.0441247
Copepoda	0.069	Ostracoda	0.016	2.10852	1.11335	0.926253	0.26543	0.237966	0.20249	0.232905
Eucarida	16896	Peracarida	32	9.04439	0.332387	0.630819	-0.924362	0.097246	0.178707	-0.877885
Brachiopoda	5175	Phoroniformea	580	3.15743	1.0028	0.378294	1.40646	0.209625	0.118728	0.820151
Acanthocephala	8.4	Rotifera	0.0032	11.3581	1.94503	0.426596	2.18885	0.228352	0.092197	1.30847
Aplacophora	156	Caudofoveata	54.7	1.51193	0.573996	0.66187	-0.205507	0.111426	0.158769	-0.510843
Bivalvia	2715	Polyplacophora	858	1.6619	1.72605	0.431471	2.00014	0.339027	0.11124	1.60772
Cephalopoda	73332	Scaphopoda	4.86	13.8812	0.377327	0.525422	-0.477661	0.110092	0.147443	-0.421448
Opisthobranchia	221	Pulmonata	90.3	1.29125	0.333215	0.510681	-0.615969	0.10175	0.142894	-0.489917
Polychaeta	480	Oligochaeta	18.55	4.69354	0.351262	0.477604	-0.443267	0.118189	0.126139	-0.0939186

[truncated: 1 more sheets: C20]
