# Supplementary material for: The influence of body size and net diversification rate on molecular evolution during the radiation of animal phyla
Source: BMC Evol Biol. 2007 Jun 26;7:95. doi: 10.1186/1471-2148-7-95 (PMC1929056; doi:10.1186/1471-2148-7-95)
Supplement: Additional file 6 — Branch length estimates and species richness values. Species richness values are taken from Orme et al. [43]. [file 1471-2148-7-95-S6.xls]

## Sheet: 18S
18S
Species number					Branch length estimation
Large Number (LN)		Small Number (SN)		log2(LN/SN)	No partition
Taxon	LN	Taxon	SN		BL_BB	BL_SB	log2(BL_BB/BL_SB)
Acoela	319	Orthonectida	20	3.99548	0.478705	0.182922	1.38791
Trematoda	20000	Turbellaria	15000	0.415038	0.070195	0.054704	0.359722
Cestoda	10000	Monogenea	10000	0	0.056471	0.119218	-1.07802
Urochordata	1990	Cephalochordata	25	6.3147	0.05883	0.078786	-0.421387
Chondrichthyes	848	Petromyzontidae	84	3.3356	0.015669	0.057659	-1.87963
Lepidosauria	3000	Serpentes	2500	0.263034	0.007803	0.002096	1.89639
Holothuroidea	1150	Echinoidea	950	0.275634	0.01632	0.125442	-2.94231
Ophiuroidea	2000	Asteroidea	1500	0.415038	0.018121	0.022325	-0.300998
Enteropneusta	70	Pterobranchia	25	1.48543	0.031947	0.101861	-1.67285
Kinorhyncha	150	Priapulida	17	3.14136	0.035665	0.103706	-1.53992
Nematoda	20000	Nematomorpha	304	6.03978	0.052933	0.093833	-0.825928
Tardigrada	600	Onychophora	70	3.09954	0.107591	0.13643	-0.342604
Acari	45000	Araneae	37000	0.2824	0.082206	0.049686	0.726404
Hemiptera	98000	Orthoptera	20000	2.29278	0.003277	0.085703	-4.7089
Coleoptera	350000	Hymenoptera	120000	1.54432	0.003401	0.015371	-2.17618
Lepidoptera	160000	Diptera	120000	0.415038	0.072652	0.43166	-2.57082
Copepoda	9000	Ostracoda	8000	0.169925	0.101071	0.097157	0.0569793
Peracarida	12706	Eucarida	10566	0.266081	0.021166	0.098833	-2.22324
Brachiopoda	335	Phoroniformea	12	4.80305	0.028473	0.029081	-0.0304824
Rotifera	1800	Acanthocephala	900	1	0.271401	0.06367	2.09174
Aplacophora	180	Caudofoveata	70	1.36257	0.280254	0.096151	1.54336
Bivalvia	20000	Polyplacophora	550	5.18442	0.024127	0.030678	-0.346556
Cephalopoda	656	Scaphopoda	350	0.906341	0.211129	0.05249	2.00801
Pulmonata	20000	Opisthobranchia	1000	4.32193	0.224345	0.019575	3.51863
Polychaeta	12000	Oligochaeta	6000	1	0.083427	0.025671	1.70037

## Sheet: 28S
28S
Species number					Branch length estimation
Large Number (LN)		Small Number (SN)		log2(LN/SN)	No partition
Taxon	LN	Taxon	SN		BL_BB	BL_SB	log2(BL_BB/BL_SB)
Trematoda	20000	Turbellaria	15000	0.415038	0.368746	0.058875	2.6469
Cestoda	10000	Monogenea	10000	0	0.052661	0.260521	-2.30659
Urochordata	1990	Cephalochordata	25	6.3147	0.066424	0.034313	0.952949
Chondrichthyes	848	Petromyzontidae	84	3.3356	0.033996	0.039281	-0.208467
Holothuroidea	1150	Echinoidea	950	0.275634	0.055674	0.086171	-0.630199
Ophiuroidea	2000	Asteroidea	1500	0.415038	0.086512	0.098147	-0.182044
Enteropneusta	70	Pterobranchia	25	1.48543	0.045286	0.124932	-1.46401
Kinorhyncha	150	Priapulida	17	3.14136	0.024386	0.173775	-2.8331
Nematoda	20000	Nematomorpha	304	6.03978	0.099514	0.155569	-0.644583
Tardigrada	600	Onychophora	70	3.09954	0.26032	0.144705	0.847171
Acari	45000	Araneae	37000	0.2824	0.065416	0.047692	0.455896
Hemiptera	98000	Orthoptera	20000	2.29278	0.012957	0.058667	-2.17882
Coleoptera	350000	Hymenoptera	120000	1.54432	0.020633	0.037874	-0.876254
Lepidoptera	160000	Diptera	120000	0.415038	0.088963	0.336282	-1.91839
Copepoda	9000	Ostracoda	8000	0.169925	0.143526	0.1204	0.253477
Peracarida	12706	Eucarida	10566	0.266081	0.041374	0.215378	-2.38007
Brachiopoda	335	Phoroniformea	12	4.80305	0.029595	0.020394	0.537209
Rotifera	1800	Acanthocephala	900	1	0.17034	0.290166	-0.768461
Aplacophora	180	Caudofoveata	70	1.36257	0.028778	0.050442	-0.809659
Bivalvia	20000	Polyplacophora	550	5.18442	0.025485	0.066867	-1.39165
Cephalopoda	656	Scaphopoda	350	0.906341	0.105348	0.027393	1.94328
Pulmonata	20000	Opisthobranchia	1000	4.32193	0.010821	0.004251	1.34796
Polychaeta	12000	Oligochaeta	6000	1	0.085984	0.049299	0.80251

## Sheet: ef1a
ef1a
Species number					Branch length estimation
Large Number (LN)		Small Number (SN)		log2(LN/SN)	No partition			Codon position partitions
Taxon	LN	Taxon	SN		BL_BB	BL_SB	log2(BL_BB/BL_SB)	BL_BB	BL_SB	log2(BL_BB/BL_SB)
Trematoda	20000	Turbellaria	15000	0.415038	0.370271	0.736342	-0.991794	0.066881	0.101392	-0.600275
Cestoda	10000	Monogenea	10000	0	0.621566	0.756748	-0.283905	0.104707	0.103893	0.0112594
Tardigrada	600	Onychophora	70	3.09954	0.762814	0.628028	0.280502	0.109238	0.10426	0.067289
Acari	45000	Araneae	37000	0.2824	0.447595	0.513608	-0.198474	0.074834	0.089443	-0.257275
Hemiptera	98000	Orthoptera	20000	2.29278	0.930089	0.261445	1.83086	0.136671	0.04748	1.52532
Coleoptera	350000	Hymenoptera	120000	1.54432	0.317976	0.32173	-0.0169326	0.055493	0.059898	-0.110202
Lepidoptera	160000	Diptera	120000	0.415038	0.245909	0.382181	-0.636132	0.059141	0.056994	0.0533486
Copepoda	9000	Ostracoda	8000	0.169925	0.537714	0.503708	0.0942514	0.088296	0.10098	-0.19365
Peracarida	12706	Eucarida	10566	0.266081	0.3854	0.509378	-0.40238	0.082642	0.075635	0.127821
Bivalvia	20000	Polyplacophora	550	5.18442	0.552608	0.697842	-0.336644	0.077707	0.102207	-0.395378
Polychaeta	12000	Oligochaeta	6000	1	0.490904	0.428816	0.195082	0.074514	0.078164	-0.0689928
Urochordata	1990	Petromyzontidae	84	4.56624	0.390007	0.445907	-0.193243	0.075267	0.07981	-0.0845521
Asteroidea	1500	Echinoidea	950	0.658963	0.722998	0.54365	0.411314	0.101038	0.083797	0.269927
Nematoda	20000	Priapulida	17	10.2002	0.33784	1.1877	-1.81376	0.072215	0.16244	-1.16954

## Sheet: COI
COI
Species number					Branch length estimation
Large Number (LN)		Small Number (SN)		log2(LN/SN)	No partition			Codon position partitions
Taxon	LN	Taxon	SN		BL_BB	BL_SB	log2(BL_BB/BL_SB)	BL_BB	BL_SB	log2(BL_BB/BL_SB)
Trematoda	20000	Turbellaria	15000	0.415038	1.74064	8.12044	-2.22194	0.265345	0.149043	0.832141
Cestoda	10000	Monogenea	10000	0	2.05871	1.48743	0.468917	0.111975	0.146943	-0.39208
Urochordata	1990	Cephalochordata	25	6.3147	2.18324	0.626995	1.79994	0.169326	0.089284	0.92333
Chondrichthyes	848	Petromyzontidae	84	3.3356	0.405584	0.43299	-0.094333	0.048438	0.067675	-0.482484
Lepidosauria	3000	Serpentes	2500	0.263034	0.484469	0.483917	0.00164473	0.057291	0.060331	-0.074591
Holothuroidea	1150	Echinoidea	950	0.275634	0.574291	0.499765	0.200532	0.0739	0.055218	0.420436
Ophiuroidea	2000	Asteroidea	1500	0.415038	0.600313	0.969271	-0.691185	0.064193	0.107254	-0.740544
Acari	45000	Araneae	37000	0.2824	0.466183	0.565004	-0.277365	0.062527	0.073171	-0.226793
Hemiptera	98000	Orthoptera	20000	2.29278	0.616056	0.495134	0.315242	0.074321	0.061846	0.26509
Coleoptera	350000	Hymenoptera	120000	1.54432	0.839968	0.442916	0.923301	0.097823	0.050317	0.959128
Lepidoptera	160000	Diptera	120000	0.415038	0.376723	0.544263	-0.5308	0.056516	0.071082	-0.330825
Copepoda	9000	Ostracoda	8000	0.169925	1.27505	1.34928	-0.0816393	0.126214	0.133646	-0.0825447
Peracarida	12706	Eucarida	10566	0.266081	0.548351	0.526269	0.0592992	0.067303	0.075447	-0.164793
Brachiopoda	335	Phoroniformea	12	4.80305	1.26223	0.511378	1.30351	0.125255	0.057908	1.11303
Rotifera	1800	Acanthocephala	900	1	3.78321	0.667703	2.50233	0.237765	0.084213	1.49742
Aplacophora	180	Caudofoveata	70	1.36257	0.886513	0.939992	-0.0845067	0.098652	0.138437	-0.488809
Bivalvia	20000	Polyplacophora	550	5.18442	3.48381	0.645602	2.43195	0.262706	0.06516	2.01139
Cephalopoda	656	Scaphopoda	350	0.906341	0.600167	0.554772	0.113469	0.078795	0.071056	0.149148
Pulmonata	20000	Opisthobranchia	1000	4.32193	0.520481	0.543471	-0.0623576	0.06205	0.071537	-0.205258
Polychaeta	12000	Oligochaeta	6000	1	0.507302	0.825679	-0.702736	0.071377	0.098615	-0.466348

## Sheet: COII
COII
Species number					Branch length estimation
Large Number (LN)		Small Number (SN)		log2(LN/SN)	No partition			Codon position partitions
Taxon	LN	Taxon	SN		BL_BB	BL_SB	log2(BL_BB/BL_SB)	BL_BB	BL_SB	log2(BL_BB/BL_SB)
Urochordata	1990	Cephalochordata	25	6.3147	2.91777	0.207011	3.81709	0.799567	0.194174	2.04187
Chondrichthyes	848	Petromyzontidae	84	3.3356	0.185178	0.331899	-0.841832	0.117433	0.189766	-0.692384
Lepidosauria	3000	Serpentes	2500	0.263034	0.734262	0.284308	1.36884	0.323936	0.146412	1.14568
Holothuroidea	1150	Echinoidea	950	0.275634	0.225491	0.264014	-0.227545	0.137654	0.14388	-0.0638195
Ophiuroidea	2000	Asteroidea	1500	0.415038	0.191116	1.03407	-2.43581	0.112516	0.417259	-1.89081
Acari	45000	Araneae	37000	0.2824	0.471208	0.442703	0.0900249	0.222459	0.216074	0.042014
Hemiptera	98000	Orthoptera	20000	2.29278	0.467126	0.33167	0.494063	0.24221	0.175933	0.461232
Coleoptera	350000	Hymenoptera	120000	1.54432	0.813788	0.159162	2.35416	0.36714	0.10322	1.83061
Lepidoptera	160000	Diptera	120000	0.415038	0.201181	0.249292	-0.309343	0.126254	0.154882	-0.29484
Copepoda	9000	Ostracoda	8000	0.169925	1.23573	1.09947	0.168557	0.449495	0.407749	0.140624
Peracarida	12706	Eucarida	10566	0.266081	0.269863	0.607167	-1.16987	0.174662	0.29858	-0.773552
Brachiopoda	335	Phoroniformea	12	4.80305	0.890004	0.237701	1.90466	0.358249	0.158668	1.17495
Bivalvia	20000	Polyplacophora	550	5.18442	2.19878	0.278685	2.97999	0.692565	0.122019	2.50484
Cephalopoda	656	Scaphopoda	350	0.906341	0.359117	0.360009	-0.00357902	0.20862	0.179794	0.214533
Pulmonata	20000	Opisthobranchia	1000	4.32193	0.300615	0.448447	-0.57702	0.142463	0.247481	-0.79673
Polychaeta	12000	Oligochaeta	6000	1	0.312884	0.33886	-0.115061	0.183074	0.168734	0.117676
Trematoda	20000	Cestoda	10000	1	0.473352	1.50211	-1.666	0.269726	0.370314	-0.457255

## Sheet: COIII
COIII
Species number					Branch length estimation
Large Number (LN)		Small Number (SN)		log2(LN/SN)	No partition			Codon position partitions
Taxon	LN	Taxon	SN		BL_BB	BL_SB	log2(BL_BB/BL_SB)	BL_BB	BL_SB	log2(BL_BB/BL_SB)
Urochordata	1990	Cephalochordata	25	6.3147	1.26485	0.183307	2.78663	0.363446	0.08072	2.17074
Chondrichthyes	848	Petromyzontidae	84	3.3356	0.165394	0.12668	0.384718	0.072344	0.050852	0.508569
Lepidosauria	3000	Serpentes	2500	0.263034	0.363977	0.17289	1.07399	0.151736	0.073835	1.03919
Holothuroidea	1150	Echinoidea	950	0.275634	0.221574	0.071148	1.63889	0.111382	0.021113	2.39931
Ophiuroidea	2000	Asteroidea	1500	0.415038	0.24819	0.433695	-0.805236	0.112921	0.174075	-0.624395
Acari	45000	Araneae	37000	0.2824	0.275649	0.279729	-0.0211975	0.108828	0.110319	-0.0196315
Hemiptera	98000	Orthoptera	20000	2.29278	0.100951	0.267626	-1.40656	0.057172	0.101551	-0.828824
Coleoptera	350000	Hymenoptera	120000	1.54432	1.00588	0.061497	4.0318	0.296583	0.038383	2.9499
Lepidoptera	160000	Diptera	120000	0.415038	0.215248	0.169835	0.341866	0.091027	0.070946	0.359573
Copepoda	9000	Ostracoda	8000	0.169925	0.72743	1.30996	-0.848646	0.167719	0.322836	-0.944755
Peracarida	12706	Eucarida	10566	0.266081	0.216714	0.321167	-0.567531	0.063123	0.128975	-1.03085
Brachiopoda	335	Phoroniformea	12	4.80305	0.654041	0.255428	1.35646	0.192877	0.087427	1.14153
Bivalvia	20000	Polyplacophora	550	5.18442	1.55275	0.241363	2.68555	0.423832	0.098121	2.11086
Cephalopoda	656	Scaphopoda	350	0.906341	0.088061	0.273001	-1.63233	0.049377	0.103715	-1.07071
Pulmonata	20000	Opisthobranchia	1000	4.32193	0.230874	0.287578	-0.316848	0.103577	0.111885	-0.111313
Polychaeta	12000	Oligochaeta	6000	1	0.164675	0.194679	-0.241476	0.077587	0.076722	0.0161746
Trematoda	20000	Cestoda	10000	1	3.94668	2.12844	0.890839	0.493716	0.267826	0.882385

## Sheet: cytB
cytB
Species number					Branch length estimation
Large Number (LN)		Small Number (SN)		log2(LN/SN)	No partition			Codon position partitions
Taxon	LN	Taxon	SN		BL_BB	BL_SB	log2(BL_BB/BL_SB)	BL_BB	BL_SB	log2(BL_BB/BL_SB)
Urochordata	1990	Cephalochordata	25	6.3147	2.1669	0.378565	2.51702	0.405352	0.104339	1.9579
Chondrichthyes	848	Petromyzontidae	84	3.3356	0.322738	0.544261	-0.753935	0.08888	0.141788	-0.673805
Lepidosauria	3000	Serpentes	2500	0.263034	0.595974	0.259113	1.20167	0.152083	0.094323	0.689177
Holothuroidea	1150	Echinoidea	950	0.275634	0.65533	0.346365	0.919928	0.15726	0.094524	0.734399
Ophiuroidea	2000	Asteroidea	1500	0.415038	0.323374	0.517393	-0.678057	0.100516	0.141252	-0.490846
Acari	45000	Araneae	37000	0.2824	0.850741	0.529068	0.685267	0.201601	0.118148	0.770908
Hemiptera	98000	Orthoptera	20000	2.29278	0.283758	0.332473	-0.228576	0.090466	0.101726	-0.169241
Coleoptera	350000	Hymenoptera	120000	1.54432	0.847658	0.31229	1.4406	0.190861	0.095894	0.99301
Lepidoptera	160000	Diptera	120000	0.415038	0.223776	0.376091	-0.749027	0.086149	0.096015	-0.156426
Copepoda	9000	Ostracoda	8000	0.169925	1.18885	0.630828	0.914249	0.263774	0.164041	0.685246
Peracarida	12706	Eucarida	10566	0.266081	0.39918	1.22321	-1.61555	0.103503	0.281196	-1.4419
Brachiopoda	335	Phoroniformea	12	4.80305	1.36295	0.585365	1.21933	0.250048	0.170542	0.552078
Bivalvia	20000	Polyplacophora	550	5.18442	1.48907	0.420048	1.82579	0.266742	0.113909	1.22756
Cephalopoda	656	Scaphopoda	350	0.906341	0.455781	0.550437	-0.272237	0.119896	0.138537	-0.208488
Pulmonata	20000	Opisthobranchia	1000	4.32193	0.305142	0.594781	-0.962878	0.12457	0.133456	-0.0994075
Polychaeta	12000	Oligochaeta	6000	1	0.425221	0.610727	-0.522315	0.117871	0.144626	-0.295118

## Sheet: NADH1
NADH1
Species number					Branch length estimation
Large Number (LN)		Small Number (SN)		log2(LN/SN)	No partition			Codon position partitions
Taxon	LN	Taxon	SN		BL_BB	BL_SB	log2(BL_BB/BL_SB)	BL_BB	BL_SB	log2(BL_BB/BL_SB)
Urochordata	1990	Cephalochordata	25	6.3147	2.10866	0.231192	3.18917	0.436795	0.05816	2.90886
Chondrichthyes	848	Petromyzontidae	84	3.3356	0.209178	0.261953	-0.324577	0.068266	0.103533	-0.600852
Lepidosauria	3000	Serpentes	2500	0.263034	0.259957	0.128617	1.01519	0.094571	0.035109	1.42956
Holothuroidea	1150	Echinoidea	950	0.275634	0.210889	0.310415	-0.557714	0.07409	0.084101	-0.182844
Ophiuroidea	2000	Asteroidea	1500	0.415038	0.714128	0.487733	0.550091	0.192487	0.158242	0.282628
Acari	45000	Araneae	37000	0.2824	0.212351	0.289077	-0.445003	0.081855	0.079091	0.049557
Hemiptera	98000	Orthoptera	20000	2.29278	0.230471	0.302964	-0.394561	0.064979	0.114718	-0.820046
Coleoptera	350000	Hymenoptera	120000	1.54432	1.10679	0.264526	2.06489	0.26818	0.066014	2.02236
Lepidoptera	160000	Diptera	120000	0.415038	0.288206	0.155278	0.892247	0.110355	0.048468	1.18705
Copepoda	9000	Ostracoda	8000	0.169925	0.548394	0.555991	-0.0198487	0.145896	0.146308	-0.00406833
Peracarida	12706	Eucarida	10566	0.266081	0.222879	0.564514	-1.34075	0.079754	0.155259	-0.961048
Brachiopoda	335	Phoroniformea	12	4.80305	0.696223	0.233266	1.57757	0.177991	0.082205	1.11451
Bivalvia	20000	Polyplacophora	550	5.18442	0.873696	0.318519	1.45575	0.21823	0.114737	0.927519
Cephalopoda	656	Scaphopoda	350	0.906341	0.251493	0.459924	-0.870877	0.087209	0.147058	-0.753836
Pulmonata	20000	Opisthobranchia	1000	4.32193	0.28479	0.371171	-0.382186	0.091272	0.120274	-0.398081
Polychaeta	12000	Oligochaeta	6000	1	0.315729	0.348498	-0.142464	0.103708	0.106277	-0.0353022
Trematoda	20000	Cestoda	10000	1	0.627835	0.279315	1.16849	0.133251	0.119085	0.162155

## Sheet: NADH4
NADH4
Species number					Branch length estimation
Large Number (LN)		Small Number (SN)		log2(LN/SN)	No partition			Codon position partitions
Taxon	LN	Taxon	SN		BL_BB	BL_SB	log2(BL_BB/BL_SB)	BL_BB	BL_SB	log2(BL_BB/BL_SB)
Urochordata	1990	Cephalochordata	25	6.3147	1.436	0.203294	2.82041	0.543516	0.060675	3.16315
Chondrichthyes	848	Petromyzontidae	84	3.3356	0.183101	0.273375	-0.578242	0.105728	0.147694	-0.482254
Lepidosauria	3000	Serpentes	2500	0.263034	0.24832	0.299128	-0.268562	0.141884	0.154837	-0.126038
Holothuroidea	1150	Echinoidea	950	0.275634	0.19938	0.146497	0.44465	0.101914	0.092831	0.134674
Ophiuroidea	2000	Asteroidea	1500	0.415038	0.303181	0.390605	-0.365531	0.153954	0.197024	-0.355872
Acari	45000	Araneae	37000	0.2824	0.376624	0.424246	-0.171776	0.175588	0.200063	-0.18826
Hemiptera	98000	Orthoptera	20000	2.29278	0.1888	0.319763	-0.760144	0.088026	0.166836	-0.922429
Coleoptera	350000	Hymenoptera	120000	1.54432	0.846776	0.180868	2.22704	0.312392	0.091715	1.76813
Lepidoptera	160000	Diptera	120000	0.415038	0.16609	0.097906	0.762496	0.098188	0.053611	0.873018
Copepoda	9000	Ostracoda	8000	0.169925	0.907882	0.38214	1.2484	0.345283	0.167809	1.04096
Peracarida	12706	Eucarida	10566	0.266081	0.162538	0.329983	-1.02161	0.084341	0.183224	-1.1193
Brachiopoda	335	Phoroniformea	12	4.80305	0.503843	0.35114	0.520928	0.19779	0.184896	0.0972555
Bivalvia	20000	Polyplacophora	550	5.18442	0.577681	0.357063	0.694094	0.269437	0.177348	0.603365
Cephalopoda	656	Scaphopoda	350	0.906341	0.277994	0.74688	-1.42582	0.123276	0.332941	-1.43337
Pulmonata	20000	Opisthobranchia	1000	4.32193	0.235459	0.431186	-0.872834	0.121174	0.210277	-0.795211
Polychaeta	12000	Oligochaeta	6000	1	0.258842	0.322661	-0.317947	0.162607	0.150569	0.110965
Trematoda	20000	Cestoda	10000	1	0.30305	0.692628	-1.19252	0.15643	0.227966	-0.543301

## Sheet: C100
C100
Species number					Branch length estimation
Large Number (LN)		Small Number (SN)		log2(LN/SN)	No partition			Codon position partitions
Taxon	LN	Taxon	SN		BL_BB	BL_SB	log2(BL_BB/BL_SB)	BL_BB	BL_SB	log2(BL_BB/BL_SB)
Trematoda	20000	Turbellaria	15000	0.415038	0.934041	4.55201	-2.28495	0.157632	0.271167	-0.782621
Cestoda	10000	Monogenea	10000	0	1.13328	1.00168	0.178075	0.141581	0.157208	-0.151047
Urochordata	1990	Cephalochordata	25	6.3147	2.1364	0.329855	2.69528	0.399106	0.107865	1.88755
Chondrichthyes	848	Petromyzontidae	84	3.3356	0.264581	0.352704	-0.414748	0.085672	0.113235	-0.402424
Lepidosauria	3000	Serpentes	2500	0.263034	0.513942	0.306247	0.74691	0.143496	0.092278	0.636952
Holothuroidea	1150	Echinoidea	950	0.275634	0.373558	0.284699	0.391895	0.112449	0.083858	0.42325
Ophiuroidea	2000	Asteroidea	1500	0.415038	0.387789	0.703723	-0.859736	0.112319	0.185692	-0.72531
Acari	45000	Araneae	37000	0.2824	0.485624	0.489125	-0.0103635	0.135996	0.126907	0.0997926
Hemiptera	98000	Orthoptera	20000	2.29278	0.365011	0.376984	-0.0465634	0.106694	0.113349	-0.0872926
Coleoptera	350000	Hymenoptera	120000	1.54432	0.95251	0.257072	1.88956	0.228878	0.074747	1.61449
Lepidoptera	160000	Diptera	120000	0.415038	0.241377	0.288139	-0.255477	0.090698	0.087966	0.0441247
Copepoda	9000	Ostracoda	8000	0.169925	1.11335	0.926253	0.26543	0.237966	0.20249	0.232905
Peracarida	12706	Eucarida	10566	0.266081	0.332387	0.630819	-0.924362	0.097246	0.178707	-0.877885
Brachiopoda	335	Phoroniformea	12	4.80305	1.0028	0.378294	1.40646	0.209625	0.118728	0.820151
Rotifera	1800	Acanthocephala	900	1	1.94503	0.426596	2.18885	0.228352	0.092197	1.30847
Aplacophora	180	Caudofoveata	70	1.36257	0.573996	0.66187	-0.205507	0.111426	0.158769	-0.510843
Bivalvia	20000	Polyplacophora	550	5.18442	1.72605	0.431471	2.00014	0.339027	0.11124	1.60772
Cephalopoda	656	Scaphopoda	350	0.906341	0.377327	0.525422	-0.477661	0.110092	0.147443	-0.421448
Pulmonata	20000	Opisthobranchia	1000	4.32193	0.333215	0.510681	-0.615969	0.10175	0.142894	-0.489917
Polychaeta	12000	Oligochaeta	6000	1	0.351262	0.477604	-0.443267	0.118189	0.126139	-0.0939186

[truncated: 1 more sheets: C20]
